# Supplementary material for: Ecological impacts of photosynthetic light harvesting in changing aquatic environments: A systematic literature map
Source: Ecol Evol. 2022 Mar 22;12(3):e8753. doi: 10.1002/ece3.8753 (PMC8939368; doi:10.1002/ece3.8753)
Supplement: Supplementary file 3 — Appendix S3 [file ECE3-12-e8753-s001.xlsx]

## Sheet: PRISMA-EcoEvo v1.0
Checklist item	Sub-item number	Sub-item	Reported by authors?	Notes
Title and abstract	1.1	Identify the review as a systematic review, meta-analysis, or both	Yes
	1.2	Summarise the aims and scope of the review	Yes
	1.3	Describe the data set	Yes
	1.4	State the results of the primary outcome	Yes
	1.5	State conclusions	Yes
	1.6	State limitations	Yes
Aims and questions	2.1	Provide a rationale for the review	Yes
	2.2	Reference any previous reviews or meta-analyses on the topic	Yes
	2.3	State the aims and scope of the review (including its generality)	Yes
	2.4	State the primary questions the review addresses (e.g. which moderators were tested)	Yes
	2.5	Describe whether effect sizes were derived from experimental and/or observational comparisons	NA: see 'Notes' for why	There were no effect sizes (numerical) derived as a literature mapping was conducted.
Review registration	3.1	Register review aims, hypotheses (if applicable), and methods in a time-stamped and publicly accessible archive and provide a link to the registration in the methods section of the manuscript. Ideally registration occurs before the search, but it can be done at any stage before data analysis.	Yes	registration after inital search
	3.2	Describe deviations from the registered aims and methods	NA: the paper does not deviate from the registered methods
	3.3	Justify deviations from the registered aims and methods	NA: the paper does not deviate from the registered methods
Eligibility criteria	4.1	Report the specific criteria used for including or excluding studies when screening titles and/or abstracts, and full texts, according to the aims of the systematic review (e.g. study design, taxa, data availability)	Yes
	4.2	Justify criteria, if necessary (i.e. not obvious from aims and scope)	NA: the criteria were obvious from the aims and scope
Finding studies	5.1	Define the type of search (e.g. comprehensive search, representative sample)	Yes
	5.2	State what sources of information were sought (e.g. published and unpublished studies, personal communications)	Yes
	5.3	Include, for each database searched, the exact search strings used, with keyword combinations and Boolean operators	Yes	Within Appendix
	5.4	Provide enough information to repeat the equivalent search (if possible), including the timespan covered (start and end dates)	Yes	Within Appendix
Study selection	6.1	Describe how studies were selected for inclusion at each stage of the screening process (e.g. use of decision trees, screening software)	Yes
	6.2	Report the number of people involved and how they contributed (e.g. independent parallel screening)	Yes
Data collection process	7.1	Describe where in the reports data were collected from (e.g. text or figures)	NA: see 'Notes' for why	No (numerical) data was collected from individual studies
	7.2	Describe how data were collected (e.g. software used to digitize figures, external data sources)	NA: see 'Notes' for why	No (numerical) data was collected from individual studies
	7.3	Describe moderator variables that were constructed from collected data (e.g. number of generations calculated from years and average generation time)	NA: see 'Notes' for why	No (numerical) data was collected from individual studies
	7.4	Report how missing or ambiguous information was dealt with during data collection (e.g. authors of original studies were contacted for missing descriptive statistics, and/or effect sizes were calculated from test statistics)	NA: see 'Notes' for why	No (numerical) data was collected from individual studies
	7.5	Report who collected data	NA: see 'Notes' for why	No (numerical) data was collected from individual studies
	7.6	State the number of extractions that were checked for accuracy by co-authors	NA: see 'Notes' for why	No (numerical) data was collected from individual studies
Data items	8.1	Describe the key data sought from each study	NA: see 'Notes' for why	No (numerical) data was collected from individual studies
	8.2	Describe items that do not appear in the main results, or which could not be extracted due to insufficient information	NA: see 'Notes' for why	No (numerical) data was collected from individual studies
	8.3	Describe main assumptions or simplifications that were made (e.g. categorising both ‘length’ and ‘mass’ as ‘morphology’)	NA: see 'Notes' for why	No (numerical) data was collected from individual studies
	8.4	Describe the type of replication unit (e.g. individuals, broods, study sites)	NA: see 'Notes' for why	No (numerical) data was collected from individual studies
Assessment of individual study quality	9.1	Describe whether the quality of studies included in the systematic review or meta-analysis was assessed (e.g. blinded data collection, reporting quality, experimental versus observational)	No	We did not distinguish between observatioal, experimental, modelling studies as well as other review articles. And study quality was not assessed.
	9.2	Describe how information about study quality was incorporated into analyses (e.g. meta-regression and/or sensitivity analysis)	No	Study quality was not incorporated
Effect size measures	10.1	Describe effect size(s) used	NA: see 'Notes' for why	No effect size was calculated with data from individual studies
	10.2	Provide a reference to the equation of each calculated effect size (e.g. standardised mean difference, log response ratio) and (if applicable) its sampling variance	NA: see 'Notes' for why	No effect size was calculated with data from individual studies
	10.3	If no reference exists, derive the equations for each effect size and state the assumed sampling distribution(s)	NA: see 'Notes' for why	No effect size was calculated with data from individual studies
Missing data	11.1	Describe any steps taken to deal with missing data during analysis (e.g. imputation, complete case, subset analysis)	NA: see 'Notes' for why	No (numerical) data was collected from individual studies
	11.2	Justify the decisions made to deal with missing data	NA: see 'Notes' for why	No (numerical) data was collected from individual studies
Meta-analytic model description	12.1	Describe the models used for synthesis of effect sizes	NA: see 'Notes' for why	No effect size was calculated with data from individual studies
	12.2	The most common approach in ecology and evolution will be a random-effects model, often with a hierarchical/multilevel structure. If other types of models are chosen (e.g. common/fixed effects model, unweighted model), provide justification for this choice	NA: see 'Notes' for why	No effect size was calculated with data from individual studies
Software	13.1	Describe the statistical platform used for inference (e.g. R)	Yes	We used Endnote, not to perform statistical tests (as intended in this subitem) but rather provide excact numbers of studies
	13.2	Describe the packages used to run models	NA: see 'Notes' for why	No models were run
	13.3	Describe the functions used to run models	NA: see 'Notes' for why	No models were run
	13.4	Describe any arguments that differed from the default settings	NA: only default settings were used
	13.5	Describe the version numbers of all software used	Yes	We used Endnote, not to perform statistical tests (as intended in this subitem) but rather provide excact numbers of studies. The version number is stated
Non-independence	14.1	Describe the types of non-independence encountered (e.g. phylogenetic, spatial, multiple measurements over time)	NA: see 'Notes' for why	No (numerical) data was collected
	14.2	Describe how non-independence has been handled	NA: see 'Notes' for why	No (numerical) data was collected
	14.3	Justify decisions made	NA: see 'Notes' for why	No (numerical) data was collected
Meta-regression and model selection	15.1	Provide a rationale for the inclusion of moderators (covariates) that were evaluated in meta-regression models	NA: no meta-regressions were run
	15.2	Justify the number of parameters estimated in models, in relation to the number of effect sizes and studies (e.g. interaction terms were not included due to insufficient sample sizes)	NA: no meta-regressions were run
	15.3	Describe any process of model selection	NA: no model selection was used (e.g. all models were pre-specified)
Publication bias and sensitivity analyses	16.1	Describe assessments of the risk of bias due to missing results (e.g. publication, time-lag, and taxonomic biases)	No	The risk of bias within the mapped studies was not assessed
	16.2	Describe any steps taken to investigate the effects of such biases (if present)	NA: no steps needed to be taken to investigate the effects of biases
	16.3	Describe any other analyses of robustness of the results, e.g. due to effect size choice, weighting or analytical model assumptions, inclusion or exclusion of subsets of the data, or the inclusion of alternative moderator variables in meta-regressions	NA: see 'Notes' for why	No effect size was calculated with data from individual studies
Clarification of post hoc analyses	17.1	When hypotheses were formulated after data analysis, this should be acknowledged.	NA: there are no hypotheses that were formed after data collection
Metadata, data, and code	18.1	Share metadata (i.e. data descriptions)	NA: see 'Notes' for why	Full articles list is available online, including excluded records at each step of article selection
	18.2	Share data required to reproduce the results presented in the manuscript	NA: see 'Notes' for why	Full articles list is available online, including excluded records at each step of article selection
	18.3	Share additional data, including information that was not presented in the manuscript (e.g. raw data used to calculate effect sizes, descriptions of where data were located in papers)	NA: see 'Notes' for why	Full articles list is available online, including excluded records at each step of article selection
	18.4	Share analysis scripts (or, if a software package with graphical user interface (GUI) was used, then describe full model specification and fully specify choices)	NA: see 'Notes' for why	No statisitcal analysis was performed
Results of study selection process	19.1	Report the number of studies screened	Yes
	19.2	Report the number of studies excluded at each stage of screening	Yes
	19.3	Report brief reasons for exclusion from the full text stage	Yes
	19.4	Present a Preferred Reporting Items for Systematic Reviews and Meta-Analyses (PRISMA)-like flowchart (www.prisma-statement.org).	Yes
Sample sizes and study characteristics	20.1	Report the number of studies and effect sizes for data included in meta-analyses	NA: see 'Notes' for why	No effect size was calculated with data from individual studies
	20.2	Report the number of studies and effect sizes for subsets of data included in meta-regressions	NA: see 'Notes' for why	No effect size was calculated with data from individual studies
	20.3	Provide a summary of key characteristics for reported outcomes (either in text or figures; e.g. one quarter of effect sizes reported for vertebrates and the rest invertebrates)	NA: see 'Notes' for why	No effect size was calculated with data from individual studies
	20.4	Provide a summary of limitations of included moderators (e.g. collinearity and overlap between moderators)	NA: see 'Notes' for why	No effect size was calculated with data from individual studies
	20.5	Provide a summary of characteristics related to individual study quality (risk of bias)	NA: see 'Notes' for why	No effect size was calculated with data from individual studies
Meta-analysis	21.1	Provide a quantitative synthesis of results across studies, including estimates for the mean effect size, with confidence/credible intervals	NA: see 'Notes' for why	Quantitative synthesis of results across studies was performed. But not intended as a meta-analysis
Heterogeneity	22.1	Report indicators of heterogeneity in the estimated effect (e.g. I2, tau2 and other variance components)	NA: see 'Notes' for why	Quantitative synthesis of results across studies was performed. But not intended as a meta-analysis
Meta-regression	23.1	Provide estimates of meta-regression slopes (i.e. regression coefficients) and confidence/credible intervals	NA: no meta-regressions were run
	23.2	Include estimates and confidence/credible intervals for all moderator variables that were assessed (i.e. complete reporting)	NA: no meta-regressions were run
	23.3	Report interactions, if they were included	NA: see 'Notes' for why	No meta-regression were run
	23.4	Describe outcomes from model selection, if done (e.g. R2 and AIC)	NA: see 'Notes' for why	No models were used
Outcomes of publication bias and sensitivity analyses	24.1	Provide results for the assessments of the risks of bias (e.g. Egger's regression, funnel plots)	No	Risk of bias cannot be calculated
	24.2	Provide results for the robustness of the review's results (e.g. subgroup analyses, meta-regression of study quality, results from alternative methods of analysis, and temporal trends)	No
Discussion	25.1	Summarise the main findings in terms of the magnitude of effect	Yes
	25.2	Summarise the main findings in terms of the precision of effects (e.g. size of confidence intervals, statistical significance)	NA: see 'Notes' for why	No statistical test has been conducted
	25.3	Summarise the main findings in terms of their heterogeneity	NA: see 'Notes' for why	No statistical test has been conducted
	25.4	Summarise the main findings in terms of their biological/practical relevance	Yes
	25.5	Compare results with previous reviews on the topic, if available	Yes
	25.6	Consider limitations and their influence on the generality of conclusions, such as gaps in the available evidence (e.g. taxonomic and geographical research biases)	Yes
Contributions and funding	26.1	Provide names, affiliations, and funding sources of all co-authors	Yes
	26.2	List the contributions of each co-author	Yes
	26.3	Provide contact details for the corresponding author	Yes
	26.4	Disclose any conflicts of interest	Yes
References	27.1	Provide a reference list of all studies included in the systematic review or meta-analysis	Yes
	27.2	List included studies as referenced sources (e.g. rather than listing them in a table or supplement)	Yes

## Sheet: Reporting Options
Sub-item number	Reported	Not reported	Not applicable	Not applicable	Not applicable
1.1	Yes	No			NA: see 'Notes' for why
1.2	Yes	No			NA: see 'Notes' for why
1.3	Yes	No			NA: see 'Notes' for why
1.4	Yes	No			NA: see 'Notes' for why
1.5	Yes	No			NA: see 'Notes' for why
1.6	Yes	No	NA: study does not have obvious limitations		NA: see 'Notes' for why
2.1	Yes	No			NA: see 'Notes' for why
2.2	Yes	No	NA: there are no previous reviews or meta-analyses on the topic		NA: see 'Notes' for why
2.3	Yes	No			NA: see 'Notes' for why
2.4	Yes	No			NA: see 'Notes' for why
2.5	Yes	No	NA: the study could only be conducted on observational or experimental data		NA: see 'Notes' for why
3.1	Yes	No			NA: see 'Notes' for why
3.2	Yes	No	NA: the paper does not deviate from the registered methods		NA: see 'Notes' for why
3.3	Yes	No	NA: the paper does not deviate from the registered methods		NA: see 'Notes' for why
4.1	Yes	No			NA: see 'Notes' for why
4.2	Yes	No	NA: the criteria were obvious from the aims and scope		NA: see 'Notes' for why
5.1	Yes	No			NA: see 'Notes' for why
5.2	Yes	No			NA: see 'Notes' for why
5.3	Yes	No			NA: see 'Notes' for why
5.4	Yes	No			NA: see 'Notes' for why
6.1	Yes	No			NA: see 'Notes' for why
6.2	Yes	No			NA: see 'Notes' for why
7.1	Yes	No			NA: see 'Notes' for why
7.2	Yes	No			NA: see 'Notes' for why
7.3	Yes	No	NA: no moderator variables were calculated from other values		NA: see 'Notes' for why
7.4	Yes	No			NA: see 'Notes' for why
7.5	Yes	No			NA: see 'Notes' for why
7.6	Yes	No			NA: see 'Notes' for why
8.1	Yes	No			NA: see 'Notes' for why
8.2	Yes	No	NA: all items appear in the main results and could be extracted from the studies		NA: see 'Notes' for why
8.3	Yes	No	NA: no assumptions or simplifications needed to be made		NA: see 'Notes' for why
8.4	Yes	No			NA: see 'Notes' for why
9.1	Yes	No			NA: see 'Notes' for why
9.2	Yes	No			NA: see 'Notes' for why
10.1	Yes	No			NA: see 'Notes' for why
10.2	Yes	No	NA: a reference for the effect size and its sampling variance was not available	NA: the effect size was extracted without calculation (e.g., mean, proportion, regression coefficient)	NA: see 'Notes' for why
10.3	Yes	No	NA: a reference for the effect size and its sampling variance was available, so no derivation was required	NA: the effect size was extracted without calculation (e.g., mean, proportion, regression coefficient)	NA: see 'Notes' for why
11.1	Yes	No	NA: there were no missing data		NA: see 'Notes' for why
11.2	Yes	No	NA: there were no missing data		NA: see 'Notes' for why
12.1	Yes	No			NA: see 'Notes' for why
12.2	Yes	No	NA: only (weighted) random-effects models were used		NA: see 'Notes' for why
13.1	Yes	No			NA: see 'Notes' for why
13.2	Yes	No	NA: The name of the package and function are interchangeable (e.g. MCMCglmm) or GUI software was used to run models		NA: see 'Notes' for why
13.3	Yes	No	NA: The name of the package and function are interchangeable (e.g. MCMCglmm) or GUI software was used to run models		NA: see 'Notes' for why
13.4	Yes	No	NA: only default settings were used		NA: see 'Notes' for why
13.5	Yes	No			NA: see 'Notes' for why
14.1	Yes	No	NA: all effect sizes were independent (e.g., one effect size per study)		NA: see 'Notes' for why
14.2	Yes	No	NA: all effect sizes were independent (e.g., one effect size per study)		NA: see 'Notes' for why
14.3	Yes	No	NA: all effect sizes were independent (e.g., one effect size per study)		NA: see 'Notes' for why
15.1	Yes	No	NA: no meta-regressions were run		NA: see 'Notes' for why
15.2	Yes	No	NA: no meta-regressions were run		NA: see 'Notes' for why
15.3	Yes	No	NA: no model selection was used (e.g. all models were pre-specified)		NA: see 'Notes' for why
16.1	Yes	No			NA: see 'Notes' for why
16.2	Yes	No	NA: no steps needed to be taken to investigate the effects of biases		NA: see 'Notes' for why
16.3	Yes	No			NA: see 'Notes' for why
17.1	Yes	No	NA: there are no hypotheses that were formed after data collection	NA: only exploratory analyses were conducted	NA: see 'Notes' for why
18.1	Yes	No			NA: see 'Notes' for why
18.2	Yes	No			NA: see 'Notes' for why
18.3	Yes	No			NA: see 'Notes' for why
18.4	Yes	No			NA: see 'Notes' for why
19.1	Yes	No			NA: see 'Notes' for why
19.2	Yes	No			NA: see 'Notes' for why
19.3	Yes	No			NA: see 'Notes' for why
19.4	Yes	No			NA: see 'Notes' for why
20.1	Yes	No	NA: only meta-regressions were run		NA: see 'Notes' for why
20.2	Yes	No	NA: no meta-regressions were run or sample sizes were the same as those reported for a meta-analysis		NA: see 'Notes' for why
20.3	Yes	No			NA: see 'Notes' for why
20.4	Yes	No	NA: no meta-regressions were run or included moderators have no limitations		NA: see 'Notes' for why
20.5	Yes	No	NA: the quality of studies included in the meta-analysis was not assessed		NA: see 'Notes' for why
21.1	Yes	No	NA: only meta-regressions were run		NA: see 'Notes' for why
22.1	Yes	No	NA: heterogeneity could not be assessed (e.g. unweighted model)		NA: see 'Notes' for why
23.1	Yes	No	NA: no meta-regressions were run		NA: see 'Notes' for why
23.2	Yes	No	NA: no meta-regressions were run		NA: see 'Notes' for why
23.3	Yes	No	NA: no interactions were included		NA: see 'Notes' for why
23.4	Yes	No	NA: no model selection was used (i.e. all models were pre-specified)		NA: see 'Notes' for why
24.1	Yes	No			NA: see 'Notes' for why
24.2	Yes	No			NA: see 'Notes' for why
25.1	Yes	No			NA: see 'Notes' for why
25.2	Yes	No			NA: see 'Notes' for why
25.3	Yes	No	NA: heterogeneity could not be assessed (e.g. unweighted model)		NA: see 'Notes' for why
25.4	Yes	No			NA: see 'Notes' for why
25.5	Yes	No	NA: there are no previous reviews or meta-analyses on the topic		NA: see 'Notes' for why
25.6	Yes	No	NA: there were no obvious limitations or gaps in the available evidence		NA: see 'Notes' for why
26.1	Yes	No			NA: see 'Notes' for why
26.2	Yes	No			NA: see 'Notes' for why
26.3	Yes	No			NA: see 'Notes' for why
26.4	Yes	No	NA: there were no conflicts of interest		NA: see 'Notes' for why
27.1	Yes	No			NA: see 'Notes' for why
27.2	Yes	No			NA: see 'Notes' for why
